# Supplementary material for: Omega-6 Polyunsaturated Fatty Acids Enhance Tumor Aggressiveness in Experimental Lung Cancer Model: Important Role of Oxylipins
Source: Int J Mol Sci. 2022 May 31;23(11):6179. doi: 10.3390/ijms23116179 (PMC9181584; doi:10.3390/ijms23116179)
Supplement: Supplementary file 1 [file ijms-23-06179-s001.zip]

Archive with 1 entries (1 files):
- ijms-1713947-supplementary.pdf
